# Supplementary material for: Bacteraemia Caused by Probiotic Strains of Lacticaseibacillus rhamnosus—Case Studies Highlighting the Need for Careful Thought before Using Microbes for Health Benefits
Source: Pathogens. 2022 Aug 26;11(9):977. doi: 10.3390/pathogens11090977 (PMC9504050; doi:10.3390/pathogens11090977)
Supplement: Supplementary file 1 [file pathogens-11-00977-s001.zip]

Archive with 1 entries (1 files):
- pathogens-1854276-supplementary.pdf
